# Supplementary material for: Assessment of Agrimonia eupatoria L. and Lipophosphonoxin (DR-6180) Combination for Wound Repair: Bridging the Gap Between Phytomedicine and Organic Chemistry
Source: Biomolecules. 2024 Dec 12;14(12):1590. doi: 10.3390/biom14121590 (PMC11674006; doi:10.3390/biom14121590)
Supplement: Supplementary file 1 [file biomolecules-14-01590-s001.zip]

Archive with 2 entries (2 files):
- biomolecules-3287609-original-images.pdf
- biomolecules-3287609-supplementary.pdf
